# Supplementary material for: Molecular Networking-Based Metabolome, In Vitro Antidiabetic and Anti-Inflammatory Effects of Breonadia salicina (Vahl) Hepper & J.R.I. Wood
Source: Metabolites. 2024 May 21;14(6):291. doi: 10.3390/metabo14060291 (PMC11206052; doi:10.3390/metabo14060291)
Supplement: Supplementary file 1 [file metabolites-14-00291-s001.zip]

Archive with 1 entries (1 files):
- metabolites-3017988-supplementary.pdf
